# Supplementary material for: Influence of Ni and Sn Perovskite NiSn(OH)6 Nanoparticles on Energy Storage Applications
Source: Nanomaterials (Basel). 2023 Apr 30;13(9):1523. doi: 10.3390/nano13091523 (PMC10179963; doi:10.3390/nano13091523)
Supplement: Supplementary file 1 [file nanomaterials-13-01523-s001.zip]

Archive with 1 entries (1 files):
- nanomaterials-2342575-Supplementary.pdf
